# Supplementary material for: Ligands of Adrenergic Receptors: A Structural Point of View
Source: Biomolecules. 2021 Jun 24;11(7):936. doi: 10.3390/biom11070936 (PMC8301793; doi:10.3390/biom11070936)
Supplement: Supplementary file 1 [file biomolecules-11-00936-s001.zip]

Archive with 1 entries (1 files):
- biomolecules-1253862-supplementary.pdf
